# Supplementary material for: Orchid Flora of the Guelma Region (North-Eastern Algeria), a Little-Known Group for Algerian Flora
Source: Plants (Basel). 2025 Dec 16;14(24):3833. doi: 10.3390/plants14243833 (PMC12736946; doi:10.3390/plants14243833)
Supplement: Supplementary file 1 [file plants-14-03833-s001.zip]

Archive with 1 entries (1 files):
- plants-4002307-supplementary.pdf
